# Supplementary material for: Coexistent VO2 (M) and VO2 (B) Polymorphous Thin Films with Multiphase-Driven Insulator–Metal Transition
Source: Nanomaterials (Basel). 2023 Apr 28;13(9):1514. doi: 10.3390/nano13091514 (PMC10180398; doi:10.3390/nano13091514)
Supplement: Supplementary file 1 [file nanomaterials-13-01514-s001.zip]

Archive with 1 entries (1 files):
- nanomaterials-2367604-supplementary.pdf
